# Supplementary material for: Differential Physio-Biochemical and Metabolic Responses of Peanut (Arachis hypogaea L.) under Multiple Abiotic Stress Conditions
Source: Int J Mol Sci. 2022 Jan 8;23(2):660. doi: 10.3390/ijms23020660 (PMC8776106; doi:10.3390/ijms23020660)
Supplement: Supplementary file 1 [file ijms-23-00660-s001.zip]

Archive with 1 entries (1 files):
- ijms-1531516-supplementary.pdf
